# Supplementary material for: Vitamin A biomarkers were associated with α(1)-acid glycoprotein and C-reactive protein over the course of a human norovirus challenge infection
Source: Br J Nutr. 2023 Sep 11;131(3):482–8. doi: 10.1017/S0007114523002076 (PMC10784129; doi:10.1017/S0007114523002076)
Supplement: Supplementary file 1 [file S0007114523002076sup.zip]

Archive with 2 entries (2 files):
- S0007114523002076sup001.docx
- S0007114523002076sup002.docx
